# Supplementary material for: The Characteristics of PD-L1 Inhibitors, from Peptides to Small Molecules
Source: Molecules. 2019 May 20;24(10):1940. doi: 10.3390/molecules24101940 (PMC6572691; doi:10.3390/molecules24101940)
Supplement: Supplementary file 1 [file molecules-24-01940-s001.zip]

Archive with 3 entries (2 files):
- pharmacophore models/
- pharmacophore models/peptide pharmacophore.dsv
- pharmacophore models/small-molecule pharmacophore.dsv
